# Supplementary material for: Characterization of radiations‐induced genomic structural variations in Arabidopsis thaliana
Source: Plant J. 2024 Dec 1;121(1):e17180. doi: 10.1111/tpj.17180 (PMC11712536; doi:10.1111/tpj.17180)
Supplement: Supplementary file 2 — Table S1. MMEJ events. [file TPJ-121-0-s003.xlsx]

## Sheet: MMEJ
Supplemental Table 1 : Nucleotides sequences of the genomic regions flanking deletions events and repaired by the MMEJ pathway.
Microhomologies are shown in red
Genotype	Treatment	Chr	Start	End	Sequence
WT	no	Chr1	14343793	14383837	CTCAATGATCCAAGGAAACA**CAATAAAATCAATCAGATAA
WT	UV-B	Chr1	15424559	15430509	ATCCCAAACCATAAAATCTA**TAGAAGGAAGATCAAAAGTG
WT	UV-B	Chr4	2927272	2927485	CAATCTTCTATGTTTCGGTT**TTTCTGAGTATGGCTGAAGC
WT	UV-B	Chr4	3973370	3973632	ACTCAGAAATAGAAACATAG**TAGTTAAATATAAGCTGAGG
WT	UV-C	Chr1	15029532	15030187	CTTATTATTAGTCAATACAT**ATAATTAGTCAAATGCATTG
WT	UV-C	Chr2	6002279	6002418	CTCTCTCTCTCTCTCTCTCT**CTCTCTCTCTCTCTCTCTCT
WT	UV-C	Chr4	3978215	3978429	ACCAAATTCAAGAATATGAG**GAGTTAGTGTGTGTAGTGTA
WT	protons	Chr4	3979850	3980063	ATCAAGTCATATTCGAGTCC**TCCAAAACACAAACCAAGCT
WT	protons	Chr4	3982803	3983204	ACAAGGAAACACTACTTAGG**GGATATGGTTGCGGTTTAAG
atr	no	Chr3	14193835	14194010	AATCGTCGAGAAAAATCTAT**TCGTCGAGAAAAATCTATCG
atr	no	Chr3	14204011	14204110	CAGACTTGTTCAAAAAGAAA**AAAGCTAAGAACTAGCAAGT
atr	no	Chr4	2927060	2927484	AACTGGTTCCCAAAAGCAAA**CAAAGACTCATACCGACTTC
atr	no	Chr4	2953590	2953800	CTACACCATCAAAGTTTTGA**GTTTTGAGAAGAAATAAGAA
atm	no	Chr1	11238162	11243605	GAGGATTGAACAAAATTATT**TTTCATTTCAATATATCAAT
atm	no	Chr2	13095168	13095332	AAACTCATCTTTCTCCACTC**CTCTCTCTCTCTCTCTCTCT
atm	no	Chr2	1803420	1803537	CCTCGCTCTCTCTCCTTCTC**TCTCTCTCTCTCTCTCTCTC
atm	no	Chr3	12670321	12670420	AGGGAGAGGGAGGGAGAGAG**AGAGAGAGAGAGAGAGAGAG
atm atr	no	Chr3	13709014	13709612	TCCTTTAAGGTCAAAATTTG**AAATTTGGAGTAGAAAAAAA
atm atr	no	Chr3	13735762	13735957	TGATATGATCGCATCCGTT**TTATAAGAGCTTTGATACAT
atm atr	no	Chr3	14183786	14184264	GCGAAAATTATATGTACGGA**GGAATTCTTCTATTGGTTTT
atm atr	no	Chr3	14306098	14306249	AATAATGTCCTTTCTTATTT**TTTATAAAATGTTTTAGGTT
atm	protons	Chr1	15194174	15194307	CCTAAACCCTAAATCCTAAA**AAACCCTAAACCCTAAACCA
atm	protons	Chr3	11359350	11359926	CGCCAAGGGACTTGACAGCA**CAATACAAATGTTACAAAGT
atm	protons	Chr3	14193602	14193701	CAGACTTGTTCAAAAAGAAA**AAAGCTAAGAACTAGCAAGT
atm	protons	Chr3	14196529	14196871	ACGCCGATCCTTGACCTTGC**TGACCTTGCTCTGCCCATCG
atm	protons	Chr4	2923416	2923613	CTCTTCGTTATTCTTCGAAC**ACTCCGTTATTCTTCGAACA
atr	UV-B	Chr3	13593265	13593780	AAAGCCTTTCGGGTTTCTCT**CTTACACTATGGAAAAGCCT
atr	UV-B	Chr3	13724834	13725084	AAGAGCTTTGATACATGCAA**AAAGATTTGATACATGCAAA
